# Supplementary material for: Autologous Marrow Mesenchymal Stem Cell Driving Bone Regeneration in a Rabbit Model of Femoral Head Osteonecrosis
Source: Pharmaceutics. 2022 Oct 6;14(10):2127. doi: 10.3390/pharmaceutics14102127 (PMC9610232; doi:10.3390/pharmaceutics14102127)
Supplement: Supplementary file 1 [file pharmaceutics-14-02127-s001.zip]

Archive with 1 entries (1 files):
- pharmaceutics-1863150-supplementary.pdf
